# Supplementary material for: Galectin-3 associates with NF-κB activation and mitochondrial redox–related protein signatures in catecholamine-induced stress cardiomyopathy
Source: Mol Med. 2026 Apr 10;32:61. doi: 10.1186/s10020-026-01472-x (PMC13088642; doi:10.1186/s10020-026-01472-x)
Supplement: Supplementary file 1 — Supplementary Material 1. Supplementary Appendix. [file 10020_2026_1472_MOESM1_ESM.zip]

Archive with 2 entries (2 files):
- Supplementary Appendix-Spearman correlation-Lgals3.docx
- Kalani, et al-Supplementary material.docx
